# Supplementary material for: Risk and protective genetic variants in suicidal behaviour: association with SLC1A2, SLC1A3, 5-HTR1B &NTRK2 polymorphisms
Source: Behav Brain Funct. 2011 Jun 28;7:22. doi: 10.1186/1744-9081-7-22 (PMC3141406; doi:10.1186/1744-9081-7-22)
Supplement: Additional file 1 — Summary of candidate genes. A comprehensive list of all gene names, symbols and SNPs studied in the current report [file 1744-9081-7-22-S1.XLS]

## Sheet: Sheet1
Additional File 1: Summary of candidate genes
Gene Symbol	Gene description	Function	Rs number	Functionality (Ensembl)	Variation (DbSNP)	Allele frequencies (HapMap CEU)	Chromosomal location (Ensemble)	Previous SNP Associations	References (PMID number)
COMT	Catechol-O-methyltransferase	Catalyzes the transfer of a methyl group from S-adenosylmethionine to catecholamines, including the neurotransmitters dopamine, epinephrine, and norepinephrine.	rs4680	Non-synonymous coding region	A/G	A 0.47, G 0.53	chr22: 22:19951271	Major depressive disorder, Schizophrenia, Bipolar disorder	20531207; 19721400; 20122740
HTR2A	5-hydroxytryptamine (serotonin) receptor 2A	Serotonin receptor	rs6313	synonymous- coding region	C/T	A 0.48, G 0.52	chr13:47469940	Impulsive behaviour	20431430
			rs6311	Upstream variation	C/T	C 0.55, T 0.45	chr13:47471478	Non-impulsive suicide attempts	18797395
HTR1A	5-hydroxytryptamine (serotonin) receptor 1A	Serotonin receptor	rs6295	Within a non-coding gene	C/G	C 0.56, G 0.44	chr5:63258565	Eating disorders, antidepressant response in major depression	20454985; 19326813
HTR1B	5-hydroxytryptamine (serotonin) receptor 1B	Serotonin receptor	rs6296	Synonymous coding region; Within CpG island and predicted TFBS	C/G	C 0.708, G 0.342	chr6:78172260	Substance abuse disorder, Major depression, alcoholism, suicide	12496953; 9819067; 11457425
TPH1	Tryptophan hydroxylase 1	Catalyzes the first and rate limiting step in the biosynthesis of serotonin.	rs1799913	Splice site SNP	A/C	A 0.417, C0.583	chr11:18047255	Heroin addiction	18181017
			rs1800532	Intronic	A/C	A 0.398, C 0.602	chr11:18047816	Risk taking behaviour	20043001
MAOA	Monoamine oxidase A	Enzymatically degrades amine neurotransmitters, such as dopamine, norepinephrine, and serotonin.	rs1799835	Non-synonymous coding region	T/G	NA	chrX:43591085
TPH2	Tryptophan hydroxylase 2	Catalyzes the first and rate limiting step in the biosynthesis of serotonin.	rs7305115	Synonymous- coding region	A/G	A 0.36, G 0.64	chr12:72372862	Attempted suicide in major depression	17649681
DBH	Dopamine beta-hydroxylase	Converts dopamine to norepinephrine.	rs2519152	Intronic	A/G	A 0.52, G 0.48	chr9:136509634	Dopamine beta-hydroxylase activity	16616730
CNR1	Cannabinoid receptor 1 gene	This gene encodes one of two cannabinoid receptors.	rs6454674	Intronic	T/G	G 0.29, T 0.71	chr6:88872930	ADHD, Cocaine dependence	18213623; 19052543
			rs806368	3'UTR	T/C	C 0.19, T 0.81	chr6:88850100	PTSD, Cocaine dependence	18213623; 19052543
			rs6801844	Intergenic	G/A	A 0.22, G 0.78	chr3:42279085
BDNF	Brain-derived neurotrophic factor	Member of the nerve growth factor family. It is induced by cortical neurons, and is necessary for survival of striatal neurons in the brain.	rs6265	Non-synonymous coding region	A/G	A 0.175, G 0.825	chr11:27679916	Suicide attempts in depressed patients.	18600033
ABCG1	ATP-binding cassette, sub-family G (WHITE), member 1	Involved in macrophage cholesterol and phospholipids transport, and may regulate cellular lipid homeostasis in other cell types.	rs1044317	3'UTR	A/G	A 0.48, G 0.52	chr21:43716901	Attempted suicide	17187964
			rs225374	Intronic	C/G	C 0.63, G 0.37	chr21:43671633	Aggression-related traits	17187964
			rs914189	Intronic	C/G	C 0.82, G 0.18	chr21:43710909	Aggression-related traits	17187964
GABRG2	Gamma-aminobutyric acid (GABA) A receptor, gamma 2	GABA receptor. GABA is the major inhibitory neurotransmitter in the mammalian brain	rs211014	Intronic	A/C	A 0.2, C 0.8	chr5:161576418	Heroin dependence	17440936
			rs1816072	Intronic	C/T	C 0.64, T 0.36	chr5:160759656	Schizophrenia	18715757
			rs2491397	Intronic	C/T	C 0.47, T 0.53	chr9:101205162	Nicotine dependence	1575921
GABRA5	Gamma-aminobutyric acid (GABA) A receptor, alpha 5	GABA receptor. GABA is the major inhibitory neurotransmitter in the mammalian brain	rs140681	Intronic	A/G	G 1.0	chr15:27182212
SLC1A2	Solute carrier family 1 (glial high affinity glutamate transporter), member 2	Principle transporter that clears the excitatory neurotransmitter glutamate from the extracellular space at synapses in the central nervous system.	rs4755404	Intronic; within unclassified regulatory region	C/G	C 0.597, G 0.403	chr11:35425650	Schizophrenia	15296513
SLC1A3	Solute carrier family 1 (glial high affinity glutamate transporter), member 3	Transporter that clears the excitatory neurotransmitter glutamate from the extracellular space at synapses in the central nervous system.	rs2269272	3'UTR	C/T	C 0.783, T 0.217	chr5:36687856	ADHD	15950021
NTRK2	Neurotrophic tyrosine kinase, receptor, type 2	Membrane-bound receptor that, upon neurotrophin binding, phosphorylates itself and members of the MAPK pathway.	rs1659400	Intronic	C/T	C .568, T 0.432	chr9:87325994	Nicotine dependence	16713586
			rs1187272	Intronic	T/C	T 0.70, C 0.30	chr9:87404086	Nicotine dependence	16713586
CRHR1	Corticotropin releasing hormone receptor 1	Essential for the activation of signal transduction pathways that regulate diverse physiological processes including stress, reproduction, immune response and obesity.	rs110402	Intronic	C/T	C 0.55, T 0.45	chr17:41234818	Depression	20029939
			rs7209436	Intronic	C/T	C 0.55, T 0.45	Chr17:43870142
			rs242924	Intronic	A/C	A 0.45, C 0.55	chr17:43885367	Depression	19736354
ADHD, Attention-deficit hyperactivity disorder; PTSD, Post-traumatic stress disorder; PMID, PubMed Identifier; UTR, untranslated region; TRBS, transcription factor binding site
